# Supplementary material for: Label-Free Assessment of Mannitol Accumulation Following Osmotic Blood–Brain Barrier Opening Using Chemical Exchange Saturation Transfer Magnetic Resonance Imaging
Source: Pharmaceutics. 2022 Nov 20;14(11):2529. doi: 10.3390/pharmaceutics14112529 (PMC9695341; doi:10.3390/pharmaceutics14112529)
Supplement: Supplementary file 1 [file pharmaceutics-14-02529-s001.zip]

Archive with 1 entries (1 files):
- pharmaceutics-2005916-supplementary.pdf
